# Supplementary material for: Effects of glucocorticoid receptor activation on gene expression and antiviral responses in Atlantic salmon (Salmo salar L.) red blood cells
Source: Vet Res. 2025 Oct 7;56:188. doi: 10.1186/s13567-025-01605-w (PMC12505585; doi:10.1186/s13567-025-01605-w)
Supplement: Supplementary file 4 — Additional file 4 Transcriptional responses of RBCs to 100 μM dexamethasone. The lists of all upregulated DEGs in response to dexamethasone. [file 13567_2025_1605_MOESM4_ESM.xlsx]

## Sheet: RBCs with dex.-Upregulated
Upregulated
Gene ID	db_xref_GeneID	Description	Gene name	Control	Dexamethasone	Dex vs Ctrl_FC
klf9	GeneID:106585360	KLF Transcription Factor 9	KLF9	2	1157	600.623
LOC106592479	GeneID:106592479	DNA damage-inducible transcript 4 protein	DDIT4	39	10961	268.208
fkbp5	GeneID:100196052	FKBP prolyl isomerase 5	FKBP5	32	7557	218.954
LOC106563189	GeneID:106563189	inositol polyphosphate 5-phosphatase K	INPP5K	1	154	138.504
LOC106565346	GeneID:106565346	peptidyl-prolyl cis-trans isomerase FKBP5	FKBP5	5	643	120.473
LOC106564638	GeneID:106564638	elongation of very long chain fatty acids protein 4	ELOVL4	86	10370	92.459
LOC106597646	GeneID:106597646	elongation of very long chain fatty acids protein 4	ELOVL4	76	8321	76.364
smtna	GeneID:106563188	Smoothelin a	SMTNA	3	258	74.12
LOC106577395	GeneID:106577395	DNA damage-inducible transcript 4 protein-like	DDIT4-like	51	3499	66.617
LOC106590608	GeneID:106590608	methionine synthase reductase	MTRR	455	28134	59.139
LOC123732461	GeneID:123732461	PRELI domain containing protein 3A-like	PRELID3A	1	83	46.252
LOC106593866	GeneID:106593866	PRELI domain containing protein 3A-like	PRELID3A	2	95	43.909
higd1a	GeneID:106569334	HIG1 Hypoxia Inducible Domain Family Member 1A	HIGD1A	92	3945	41.898
LOC106587747	GeneID:106587747	microtubule-associated protein 1B-like	MAP1B-like	5	238	41.454
LOC106575072	GeneID:106575072	cyclin-dependent kinase inhibitor 1B	CDN1B	2	138	41.449
LOC106569333	GeneID:106569333	atypical chemokine receptor 2	ACKR2	4	102	26.304
LOC106575012	GeneID:106575012	zonadhesin-like	ZAN-like	156	4384	26.095
LOC123723897	GeneID:123723897	pollen-specific leucine-rich repeat extensin-like protein 3	PEX3	314	6762	21.298
LOC106610080	GeneID:106610080	zinc finger protein 135-like	ZNF135-like	13	293	21.107
LOC106583048	GeneID:106583048	taste receptor type 1 member 3	TAS1R3	6	131	20.519
LOC106567009	GeneID:106567009	probable E3 ubiquitin-protein ligase DTX3	DTX3	9	201	19.959
LOC106609100	GeneID:106609100	cyclin-dependent kinase inhibitor 1B-like	CDKN1B-like	0	24	19.761
LOC106590610	GeneID:106590610	T-complex protein 1 subunit epsilon-like	CCT5-like	107	1890	17.143
phop1	GeneID:100195269	Probable phosphatase phospho1	PHOP1	67	1138	15.211
LOC106611779	GeneID:106611779	fibrous sheath CABYR-binding protein	FSCB	2	38	13.153
LOC106572176	GeneID:106572176	serine/threonine-protein kinase 35	STK35	37	508	12.881
LOC106588001	GeneID:106588001	Krueppel-like factor 13	KLF13	1293	16126	12.213
LOC106591234	GeneID:106591234	V-type proton ATPase subunit e 2	ATP6V0E2	9	126	12.211
LOC106572179	GeneID:106572179	stathmin-3	STMN3	4	72	11.42
wu:fb97g03	GeneID:123730983	prisilkin-39	Prisilkin-39	14	144	9.403
LOC106563187	GeneID:106563187	solute carrier family 35 member E4-like	SLC35E4	628	6167	9.391
LOC106566795	GeneID:106566795	oxysterol-binding protein-related protein 2	OSBPL2	1807	17270	9.202
LOC106572529	GeneID:106572529	coenzyme Q-binding protein COQ10 homolog A, mitochondrial-like	COQ10A, mt-like	67	620	8.966
LOC106600990	GeneID:106600990	116 kDa U5 small nuclear ribonucleoprotein component	SNRP116	6	64	8.371
LOC106592879	GeneID:106592879	activating signal cointegrator 1 complex subunit 1	ASCC1	132	1067	7.879
myom1b	GeneID:106590144	myomesin 1b	MYOM1B	1418	12261	7.851
LOC123732469	GeneID:123732469	tRNA (cytosine(34)-C(5))-methyltransferase, mitochondrial-like	NSUN5, mt-like	22	185	7.753
LOC106563139	GeneID:106563139	tumor necrosis factor receptor superfamily member 10A-like	TNFRSF10A-like	0	10	7.577
LOC106583303	GeneID:106583303	nuclear receptor subfamily 1 group D member 1	NR1D1	199	1394	6.634
LOC106594499	GeneID:106594499	anaphase-promoting complex subunit 16	ANAPC16	546	3618	6.582
LOC106568381	GeneID:106568381	zinc finger and BTB domain-containing protein 26-like	ZBTB26-like	5	40	6.526
LOC106575013	GeneID:106575013	ADP-ribosylation factor-like protein 13B	ARL13B	85	593	6.389
LOC106565112	GeneID:106565112	cryptochrome-1	CRY1	1648	10204	6.047
LOC106588809	GeneID:106588809	E3 ubiquitin-protein ligase MYLIP-A-like	MYLIP-A-like	608	4011	5.957
LOC106568134	GeneID:106568134	dematin	DMTN	323	2138	5.955
atpv0e2	GeneID:100286661	ATPase H+ transporting V0 subunit e2	ATPV0E2	30	197	5.874
LOC106573641	GeneID:106573641	phospholipase A2 group XV	LYPA3	822	4932	5.59
LOC106582110	GeneID:106582110	nuclear receptor subfamily 1 group D member 2	NR1D2	317	1767	5.094
errfi	GeneID:100380427	ERBB receptor feedback inhibitor 1	ERBB RECEPTOR FEEDBACK INHIBITOR 1	5245	26813	4.961
LOC106567511	GeneID:106567511	serine/threonine-protein kinase 10	STK10	2147	10768	4.913
tnfrsf21	GeneID:106571462	Tumor necrosis factor receptor superfamily member 21-like	TNFRSF21	3164	15386	4.775
LOC106583545	GeneID:106583545	serine/arginine-rich splicing factor 3-like	SRSF3-like	966	4776	4.758
mat2aa	GeneID:106563191	methionine adenosyltransferase 2Aa	MAT2AA	85	506	4.72
djb12	GeneID:100195341	DnaJ homolog subfamily B member 12	DJB12	303	1450	4.628
nfe2	GeneID:106567066	Transcription factor NF-E2 45 kDa subunit	NFE2	2076	9326	4.407
LOC106607014	GeneID:106607014	envoplakin	EVPL	30	184	4.403
LOC106606241	GeneID:106606241	rogdi atypical leucine zipper	rogdi atypical leucine zipper	57	282	4.359
LOC106587663	GeneID:106587663	protein FAM214A	FAM214A	136	624	4.201
LOC106572584	GeneID:106572584	transcription factor NF-E2 45 kDa subunit-like	NFE2-like	819	3880	4.186
LOC106562488	GeneID:106562488	Protein FAM214A-like	FAM214A-like	657	2765	4.158
LOC106603812	GeneID:106603812	cyclin-dependent kinase-like 3	CDKL3	5	35	4.133
LOC106587368	GeneID:106587368	EVI5-like protein	EVI5-like	26	122	4.128
lpin2	GeneID:106590143	Phosphatidate phosphatase LPIN2	LPIN2	13732	58296	4.079
LOC106568378	GeneID:106568378	roquin-2-like	RC3H2-like	28	128	4.052
nfkbiab	GeneID:106611175	nuclear factor of kappa light polypeptide gene enhancer in B-cells inhibitor, alpha b	NFKBIAB	1240	5201	4.034
LOC106601178	GeneID:106601178	NF-kappa-B inhibitor alpha	IKBA	3334	12476	3.649
orai2	GeneID:106603457	Protein orai-2	ORAI2	452	1719	3.64
LOC106569521	GeneID:106569521	semaphorin-4E	SEMA4E	17	70	3.631
bckdk	GeneID:106603456	Protein-serine/threonine kinase	BCKDK	2045	7568	3.62
LOC106584368	GeneID:106584368	MAP kinase-interacting serine/threonine-protein kinase 2-like	MKNK2-like	3288	12106	3.596
LOC100136378	GeneID:100136378	nuclear receptor subfamily 1 group D member 2	NR1D2	3815	13606	3.523
LOC106572181	GeneID:106572181	tumor necrosis factor receptor superfamily member 6B-like	TNFRSF6B-like	6	33	3.513
LOC106570576	GeneID:106570576	E3 ubiquitin-protein ligase MYLIP-A-like	MYLIP-A-like	408	1549	3.512
LOC106563185	GeneID:106563185	oxysterol-binding protein 2-like	OSBP2	661	2326	3.437
kel	GeneID:106575861	Kell blood group glycoprotein-like	KEL	7784	27311	3.428
LOC106561157	GeneID:106561157	ras-specific guanine nucleotide-releasing factor 2	RASGRF2	748	2900	3.365
LOC106574587	GeneID:106574587	ankyrin repeat domain-containing protein 34B-like	ANKRD34B	22	100	3.332
LOC106560840	GeneID:106560840	anaphase-promoting complex subunit 16	ANAPC16	695	2341	3.314
LOC106602713	GeneID:106602713	tetraspanin-5-like	TSPAN5-like	144	489	3.261
ccng2	GeneID:106568527	cyclin-G2-like	CCNG2	346	1158	3.26
LOC106581405	GeneID:106581405	arf-GAP with Rho-GAP domain, ANK repeat and PH domain-containing protein 1	ARAP1	1018	3449	3.236
LOC106608090	GeneID:106608090	CLOCK-interacting pacemaker-like	CIPC-like (?)	2164	7172	3.223
LOC106574963	GeneID:106574963	coiled-coil domain-containing protein 80	CCDC80	2	18	3.204
LOC106607874	GeneID:106607874	CD2-associated protein-like	CD2AP-like	739	2651	3.148
ccdc113	GeneID:106573642	Coiled-coil domain-containing protein 113	CCDC113	9	38	3.146
LOC106605267	GeneID:106605267	ubiquitin-conjugating enzyme E2 E1	UB2E1	149	508	3.113
LOC106609880	GeneID:106609880	phospholipid-transporting ATPase ABCA1	ABCA1	484	2267	3.101
LOC106574322	GeneID:106574322	5'-AMP-activated protein kinase subunit gamma-1-like	Prkab1-like	15	57	3.056
LOC106605200	GeneID:106605200	transmembrane protein 106B	tmem106b	2158	6634	3.025
LOC106607496	GeneID:106607496	nuclear receptor subfamily 1 group D member 1	NR1D1	278	902	3.013
acsl4	GeneID:100380405	Long-chain-fatty-acid--CoA ligase 4	ACSL4	534	1676	3.004
LOC106563280	GeneID:106563280	exportin-7-like	XPO6-like	4630	14199	3
LOC106603521	GeneID:106603521	ribosomal protein S6 kinase beta-1-like	RPS6KB1-like	293	900	2.998
LOC106560826	GeneID:106560826	activating signal cointegrator 1 complex subunit 1-like	ASCC1-like	243	730	2.939
LOC123731566	GeneID:123731566	small nucleolar RNA SNORA49	SNORA49	3	46	2.926
ivns1abpa	GeneID:100306840	influenza virus NS1A binding protein a	IVNS1ABPA	418	1291	2.914
LOC106602106	GeneID:106602106	testis-specific gene A8 protein-like	testis-specific gene A8 protein-like	37	256	2.906
LOC106567574	GeneID:106567574	ubiquitin carboxyl-terminal hydrolase 2	UCH2	682	2055	2.881
LOC106605773	GeneID:106605773	hepatic leukemia factor	HLF	2252	6774	2.877
LOC106603377	GeneID:106603377	long-chain-fatty-acid--CoA ligase 4	FAA4	78	270	2.85
LOC106598261	GeneID:106598261	protein LRATD2-like	LRATD2-like	7	56	2.795
LOC106568133	GeneID:106568133	exportin-7	XPO7	8178	24334	2.792
LOC100380819	GeneID:100380819	WEE1 homolog (S. pombe)	WEE1	401	1128	2.768
LOC106583166	GeneID:106583166	protein OSCP1	PL8L1	425	1289	2.768
LOC106563389	GeneID:106563389	period circadian protein homolog 1	PER1	1086	3047	2.758
LOC106563496	GeneID:106563496	peptidyl-prolyl cis-trans isomerase FKBP2	FKBP2	16	49	2.752
aurka	GeneID:100196609	aurora kinase A	AURKA	189	704	2.729
LOC106609509	GeneID:106609509	aryl hydrocarbon receptor nuclear translocator-like protein 1	ARNT-like 1	428	1272	2.696
LOC106593434	GeneID:106593434	forkhead box protein K1-like	FOXK1-like	1128	3070	2.652
LOC106564905	GeneID:106564905	DNA polymerase subunit gamma-2, mitochondrial	POLG2	157	441	2.627
LOC106607162	GeneID:106607162	thyrotroph embryonic factor	TEF	744	1994	2.597
LOC106573643	GeneID:106573643	casein kinase II subunit alpha	CK2A1	90	241	2.531
LOC106585919	GeneID:106585919	G-protein coupled receptor-associated protein LMBRD2B-like	LMBRD2B-like	395	1029	2.526
LOC106601241	GeneID:106601241	Thyrotroph embryonic factor-like	TEF-like	2300	5990	2.517
LOC106569912	GeneID:106569912	CDC42 small effector protein 1-like	CDC42SE1-2	191	567	2.514
LOC106582745	GeneID:106582745	mitochondrial import inner membrane translocase subunit Tim17-A	TI17A	506	1291	2.505
LOC106567067	GeneID:106567067	chromobox protein homolog 5	CBX5	587	1480	2.459
LOC106574508	GeneID:106574508	single-stranded DNA-binding protein 3-like	SSBP3	4908	12091	2.371
LOC106607064	GeneID:106607064	probable ATP-dependent RNA helicase DDX5	DDX5	1286	3247	2.363
LOC106578047	GeneID:106578047	phosphatidylinositol-binding clathrin assembly protein-like	PICALM-like	4482	10775	2.356
akr1a1a	GeneID:106580289	aldo-keto reductase family 1, member A1a (aldehyde reductase)	AKR1A1A	24	83	2.301
LOC106583488	GeneID:106583488	cryptochrome-1	CRY1	821	2027	2.298
LOC123742377	GeneID:123742377	testis-specific gene A8 protein-like	A8 protein	73	340	2.273
LOC106609006	GeneID:106609006	eukaryotic elongation factor 2 kinase	EEF2K	294	750	2.272
LOC106590971	GeneID:106590971	methionine synthase	MTR	1657	3956	2.264
dbpb	GeneID:106605774	Hepatic leukemia factor-like	DBPB	1462	3578	2.26
LOC106603519	GeneID:106603519	Vacuole membrane protein 1-like	VMP1-like	1404	3455	2.239
LOC106600803	GeneID:106600803	F-box/LRR-repeat protein 19-like	FBXL19-like	234	551	2.199
LOC106564369	GeneID:106564369	mitoferrin-2-like	mitoferrin-2-like	769	1737	2.19
egln2	GeneID:100306807	egl-9 family hypoxia-inducible factor 2	EGLN2	293	670	2.177
LOC106561642	GeneID:106561642	calcium-independent phospholipase A2-gamma	PNPLA8	330	805	2.128
ckmt2	GeneID:100194501	creatine kinase, mitochondrial 2 (sarcomeric)	CKMT2	4	25	2.11
LOC106581989	GeneID:106581989	bromodomain-containing protein 2	BRD2	706	1544	2.104
LOC106563456	GeneID:106563456	fermitin family homolog 3	URP2	156	570	2.098
LOC106580771	GeneID:106580771	protein phosphatase 1 regulatory subunit 14A-like	PPP1R14A	209	508	2.098
LOC106584714	GeneID:106584714	neuronal acetylcholine receptor subunit beta-4	CHRNB4	26	78	2.091
LOC106594327	GeneID:106594327	Sprouty-related, EVH1 domain-containing protein 2-like	SPRED2-LIKE	369	898	2.088
LOC106572525	GeneID:106572525	serine/threonine-protein phosphatase 6 regulatory ankyrin repeat subunit C	ANKRD52	2262	4994	2.08
LOC106574321	GeneID:106574321	protein CNPPD1	CNPPD1	3774	8583	2.08
LOC106591654	GeneID:106591654	phospholipid phosphatase-related protein type 3	PLPPR3	5	20	2.08
LOC106575382	GeneID:106575382	single-stranded DNA-binding protein 3-like	SSBP3-LIKE	4485	9830	2.068
LOC106579276	GeneID:106579276	PDZ domain-containing protein 7	PDZD7	9070	23228	2.06
LOC106567068	GeneID:106567068	coatomer subunit zeta-1	COPZ1	1191	2636	2.054
LOC106564529	GeneID:106564529	Kruppel-like factor 1	KLF1	349	811	2.034
LOC123732460	GeneID:123732460	uncharacterized threonine-rich GPI-anchored glycoprotein PJ4664.02-like	Unchar.	1	184	85.425
LOC106591240	GeneID:106591240	uncharacterized LOC106591240	Unchar.	13	346	24.523
LOC106575009	GeneID:106575009	uncharacterized LOC106575009	Unchar.	394	8945	22.457
LOC106583546	GeneID:106583546	uncharacterized LOC106583546	Unchar.	296	5610	18.568
LOC106588723	GeneID:106588723	uncharacterized LOC106588723	Unchar.	44	362	7.065
LOC106587354	GeneID:106587354	uncharacterized LOC106587354	Unchar.	4	31	6.924
LOC106602409	GeneID:106602409	uncharacterized LOC106602409	Unchar.	87	381	4.216
LOC106592047	GeneID:106592047	uncharacterized LOC106592047	Unchar.	1814	7270	3.696
LOC106594392	GeneID:106594392	uncharacterized LOC106594392	Unchar.	809	2843	3.226
LOC123733435	GeneID:123733435	uncharacterized LOC123733435	Unchar.	1141	4333	3.068
LOC123743169	GeneID:123743169	uncharacterized LOC123743169	Unchar.	2	14	2.701
LOC106605611	GeneID:106605611	uncharacterized LOC106605611	Unchar.	13	48	2.147
