# Supplementary material for: Effects of glucocorticoid receptor activation on gene expression and antiviral responses in Atlantic salmon (Salmo salar L.) red blood cells
Source: Vet Res. 2025 Oct 7;56:188. doi: 10.1186/s13567-025-01605-w (PMC12505585; doi:10.1186/s13567-025-01605-w)
Supplement: Supplementary file 5 — Additional file 5 Transcriptional responses of RBCs to 100 μM dexamethasone. The lists of all downregulated DEGs in response to dexamethasone. [file 13567_2025_1605_MOESM5_ESM.xlsx]

## Sheet: RBCs with dex.-Downregulated
Downregulated
Gene ID	db_xref_GeneID	Description	Gene name	Control	Dexamethasone	Dex vs Ctrl_FC
LOC106579975	GeneID:106579975	Phosphatidylinositol 4-phosphate 5-kinase-like protein 1	PIP5KL1	1991	718	0.43
LOC106601396	GeneID:106601396	E3 ubiquitin-protein ligase SMURF2	SMURF2	305	116	0.434
LOC106573960	GeneID:106573960	very low-density lipoprotein receptor	VLDLR	54	21	0.487
LOC106599289	GeneID:106599289	serine/threonine-protein kinase 17A	ST17A	207	86	0.531
snx7	GeneID:106578504	Sorting Nexin 7	SNX7	345	155	0.538
LOC123729646	GeneID:123729646	uncharacterized LOC123729646	TC1A	794	331	0.443
