# Supplementary material for: Effects of glucocorticoid receptor activation on gene expression and antiviral responses in Atlantic salmon (Salmo salar L.) red blood cells
Source: Vet Res. 2025 Oct 7;56:188. doi: 10.1186/s13567-025-01605-w (PMC12505585; doi:10.1186/s13567-025-01605-w)
Supplement: Supplementary file 6 — Additional file 6 Transcriptional responses of whole blood cells to cortisol. The lists of all upregulated DEGs in response to cortisol, two days post-injection. [file 13567_2025_1605_MOESM6_ESM.xlsx]

## Sheet: Whole blood_2dpi_Upregulated
Upregulated
Gene ID	db_xref_GeneID	Description	Gene name	Control_2d	Cortisol_2d	Cortisol vs Ctrl_FC
LOC106575926	GeneID:106575926	LIM and calponin homology domains-containing protein 1	LIMCH1	4	167	29.28
LOC106592479	GeneID:106592479	DNA damage-inducible transcript 4 protein	DDIT4	88	270	2.853
LOC106601992	GeneID:106601992	tetratricopeptide repeat protein 30A	TTC30A	12	101	5.703
