# Supplementary material for: Effects of glucocorticoid receptor activation on gene expression and antiviral responses in Atlantic salmon (Salmo salar L.) red blood cells
Source: Vet Res. 2025 Oct 7;56:188. doi: 10.1186/s13567-025-01605-w (PMC12505585; doi:10.1186/s13567-025-01605-w)
Supplement: Supplementary file 7 — Additional file 7 Transcriptional responses of whole blood cells to cortisol. The lists of all downregulated DEGs in response to cortisol, two days post-injection. [file 13567_2025_1605_MOESM7_ESM.xlsx]

## Sheet: Whole blood_2dpi_Downregulated
Downregulated
Gene ID	db_xref_GeneID	Description	Gene name	Control_2d	Cortisol_2d	Cortisol vs Ctrl_FC
ier2	GeneID:100195092	immediate early response 2	IER2	323	79	0.276
LOC106565406	GeneID:106565406	nuclear receptor subfamily 4 group A member 1-like	NR4A1-like	3464	978	0.308
LOC106569186	GeneID:106569186	laminin subunit alpha-3-like	LAMA3-like	148	56	0.422
LOC106590650	GeneID:106590650	immediate early response gene 2 protein	IER2	381	85	0.252
LOC106592739	GeneID:106592739	ubiquitin-associated domain-containing protein 2	UBAC2	28	9	0.487
LOC106597100	GeneID:106597100	probable E3 ubiquitin-protein ligase HERC3	HERC3	735	254	0.404
LOC106611802	GeneID:106611802	saxitoxin and tetrodotoxin-binding protein 1	PSBP1	186	52	0.324
LOC106613676	GeneID:106613676	nicotinamide riboside kinase 2	NRK2	242	44	0.293
LOC123724386	GeneID:123724386	nicotinamide riboside kinase 2-like	NRK2-like	212	45	0.333
LOC123732760	GeneID:123732760	butyrophilin-like protein 1	BTNL1	126	29	0.356
LOC106611644	GeneID:106611644	uncharacterized LOC106611644	Unchar.	63	21	0.404
