# Supplementary material for: Effects of glucocorticoid receptor activation on gene expression and antiviral responses in Atlantic salmon (Salmo salar L.) red blood cells
Source: Vet Res. 2025 Oct 7;56:188. doi: 10.1186/s13567-025-01605-w (PMC12505585; doi:10.1186/s13567-025-01605-w)
Supplement: Supplementary file 8 — Additional file 8 Transcriptional responses of whole blood cells to cortisol. The lists of all upregulated DEGs in response to cortisol, four days post-injection. [file 13567_2025_1605_MOESM8_ESM.xlsx]

## Sheet: Whole blood_4dpi_Upregulated
Upregulated
Gene ID	db_xref_GeneID	Description	Gene name	Control_4d	Cortisol_4d	Cortisol vs Ctrl_FC
LOC106573520	GeneID:106573520	zona pellucida sperm-binding protein 4	ZP4	0	521	125
LOC106567858	GeneID:106567858	ribose-phosphate pyrophosphokinase 1-like	PRPS1-like	0	88	9.52381
LOC106567727	GeneID:106567727	zinc finger and BTB domain-containing protein 16-A	ZBTB16A	5	44	6.06061
LOC123726086	GeneID:123726086	SLAIN motif-containing protein-like	SLAIN-like	0	32	2.20264
