# Supplementary material for: Effects of glucocorticoid receptor activation on gene expression and antiviral responses in Atlantic salmon (Salmo salar L.) red blood cells
Source: Vet Res. 2025 Oct 7;56:188. doi: 10.1186/s13567-025-01605-w (PMC12505585; doi:10.1186/s13567-025-01605-w)
Supplement: Supplementary file 9 — Additional file 9 Transcriptional responses of whole blood cells to cortisol. The lists of all downregulated DEGs in response to cortisol, four days post-injection. [file 13567_2025_1605_MOESM9_ESM.xlsx]

## Sheet: Whole blood_4dpi_Downegulated
Downregulated
Gene ID	db_xref_GeneID	Description	Gene name	Control_4d	Cortisol_4d	Cortisol vs Ctrl_FC
cd37	GeneID:100195746	Leukocyte antigen CD37	CD37	53	3	0.0871156
LOC106590043	GeneID:106590043	zinc finger E-box-binding homeobox 1	ZEB1	34	3	0.131683
LOC123724045	GeneID:123724045	Ig kappa-b4 chain C region-like	IGIC1S1-like	103	10	0.1657
LOC106608989	GeneID:106608989	SLAM family member 9	SLAMF9	69	7	0.251572
LOC106589833	GeneID:106589833	suppressor of cytokine signaling 3	SOCS3	281	66	0.272554
LOC106605673	GeneID:106605673	B-cell antigen receptor complex-associated protein alpha chain-like	CD79A-like	63	19	0.36075
LOC106597100	GeneID:106597100	probable E3 ubiquitin-protein ligase HERC3	HERC3	564	200	0.455789
LOC100286404	GeneID:100286404	Krueppel-like factor 2	KLF2	103	30	0.527704
LOC106601675	GeneID:106601675	uncharacterized LOC106601675	IgD; MUCM	137	21	0.440335
LOC123742469	GeneID:123742469	uncharacterized LOC123742469	Unchar.	62	2	0.060006
si:ch211-119e14.1	GeneID:106608695	uncharacterized si:ch211-119e14.1	Unchar.	52	5	0.194062
si:dkey-24p1.1	GeneID:106582456	uncharacterized LOC106582456	Unchar.	66	9	0.243132
